# Supplementary material for: FluoSim: simulator of single molecule dynamics for fluorescence live-cell and super-resolution imaging of membrane proteins
Source: Sci Rep. 2020 Nov 17;10:19954. doi: 10.1038/s41598-020-75814-y (PMC7672080; doi:10.1038/s41598-020-75814-y)
Supplement: Supplementary file 4 — Supplementary Information 4. [file 41598_2020_75814_MOESM4_ESM.zip]

Archive with 118 entries (107 files):
- FluoSim/
- FluoSim/cellEngine_library.dll
- FluoSim/CellSamples/
- FluoSim/CellSamples/COS Nrx-Nlg contact.rgn
- FluoSim/CellSamples/GFP-Nrx1b-Nlg1mcherry-merge.bmp
- FluoSim/CellSamples/LTP.pro
- FluoSim/CellSamples/LTP.rgn
- FluoSim/CellSamples/LTP.tif
- FluoSim/CellSamples/single pull.pro
- FluoSim/CellSamples/single pull.rgn
- FluoSim/CellSamples/Single Pull.tif
- FluoSim/FluoSim.exe
- FluoSim/glew32.dll
- FluoSim/GPLv3.txt
- FluoSim/icudt51.dll
- FluoSim/icuin51.dll
- FluoSim/icuuc51.dll
- FluoSim/imageformats/
- FluoSim/imageformats/qgif.dll
- FluoSim/imageformats/qgifd.dll
- FluoSim/imageformats/qico.dll
- FluoSim/imageformats/qicod.dll
- FluoSim/imageformats/qjpeg.dll
- FluoSim/imageformats/qjpegd.dll
- FluoSim/imageformats/qmng.dll
- FluoSim/imageformats/qmngd.dll
- FluoSim/imageformats/qsvg.dll
- FluoSim/imageformats/qsvgd.dll
- FluoSim/imageformats/qtga.dll
- FluoSim/imageformats/qtgad.dll
- FluoSim/imageformats/qtiff.dll
- FluoSim/imageformats/qtiffd.dll
- FluoSim/imageformats/qwbmp.dll
- FluoSim/imageformats/qwbmpd.dll
- FluoSim/jpeg62.dll
- FluoSim/libgcc_s_dw2-1.dll
- FluoSim/libimage.dll
- FluoSim/libpng13.dll
- FluoSim/libstdc++-6.dll
- FluoSim/libtiff3.dll
- FluoSim/libwinpthread-1.dll
- FluoSim/license.txt
- FluoSim/platforms/
- FluoSim/platforms/qminimal.dll
- FluoSim/platforms/qminimald.dll
- FluoSim/platforms/qoffscreen.dll
- FluoSim/platforms/qoffscreend.dll
- FluoSim/platforms/qwindows.dll
- FluoSim/platforms/qwindowsd.dll
- FluoSim/Qt5Core.dll
- FluoSim/Qt5Gui.dll
- FluoSim/Qt5OpenGL.dll
- FluoSim/Qt5Widgets.dll
- FluoSim/Resources/
- FluoSim/Resources/Documentation/
- FluoSim/Resources/Documentation/FluoSim - UserManual.pdf
- FluoSim/Resources/Examples/
- FluoSim/Resources/Examples/FCS-in.pro
- FluoSim/Resources/Examples/FCS-in.rgn
- FluoSim/Resources/Examples/FCS-in.tif
- FluoSim/Resources/Examples/FCS-out.pro
- FluoSim/Resources/Examples/FCS-out.rgn
- FluoSim/Resources/Examples/FCS-out.tif
- FluoSim/Resources/Examples/FRAP-in.pro
- FluoSim/Resources/Examples/FRAP-in.rgn
- FluoSim/Resources/Examples/FRAP-in.tif
- FluoSim/Resources/Examples/FRAP-out.pro
- FluoSim/Resources/Examples/FRAP-out.rgn
- FluoSim/Resources/Examples/FRAP-out.tif
- FluoSim/Resources/Examples/PAF-in.bmp
- FluoSim/Resources/Examples/PAF-in.pro
- FluoSim/Resources/Examples/PAF-in.rgn
- FluoSim/Resources/Examples/PAF-out.bmp
- FluoSim/Resources/Examples/PAF-out.pro
- FluoSim/Resources/Examples/PAF-out.rgn
- FluoSim/Resources/Examples/SPT.pro
- FluoSim/Resources/Examples/SPT.rgn
- FluoSim/Resources/Examples/SPT.tif
- FluoSim/Resources/Examples/SRI.pro
- FluoSim/Resources/Examples/SRI.rgn
- FluoSim/Resources/Examples/SRI.tif
- FluoSim/Resources/Fonts/
- FluoSim/Resources/Fonts/font_glWord.png
- FluoSim/Resources/Icons/
- FluoSim/Resources/Icons/deleteButton.png
- FluoSim/Resources/Icons/deleteButton_hover.png
- FluoSim/Resources/Icons/deleteButton_pressed.png
- FluoSim/Resources/Icons/drawCircle-yellow_icon.png
- FluoSim/Resources/Icons/drawCircle_icon.png
- FluoSim/Resources/Icons/drawPolygon-yellow_icon.png
- FluoSim/Resources/Icons/drawPolygon_icon.png
- FluoSim/Resources/Icons/drawRect-yellow_icon.png
- FluoSim/Resources/Icons/drawRect_icon.png
- FluoSim/Resources/Icons/logo.png
- FluoSim/Resources/Icons/logo.tif
- FluoSim/Resources/Icons/pauseButton.png
- FluoSim/Resources/Icons/pauseButton_hover.png
- FluoSim/Resources/Icons/pauseButton_pressed.png
- FluoSim/Resources/Icons/playButton.png
- FluoSim/Resources/Icons/playButton_hover.png
- FluoSim/Resources/Icons/playButton_pressed.png
- FluoSim/Resources/Icons/stopButton.png
- FluoSim/Resources/Icons/stopButton_disabled.png
- FluoSim/Resources/Icons/stopButton_hover.png
- FluoSim/Resources/Icons/stopButton_pressed.png
- FluoSim/Resources/Luts/
- FluoSim/Resources/Luts/defaultLUT.rgb
- FluoSim/Resources/Luts/hsv.lut
- FluoSim/Resources/Luts/hsv.png
- FluoSim/Resources/Luts/jet.lut
- FluoSim/Resources/Luts/jet.png
- FluoSim/Resources/Luts/spring.lut
- FluoSim/Resources/Luts/spring.png
- FluoSim/Resources/Luts/winter.lut
- FluoSim/Resources/Luts/winter.png
- FluoSim/SimulationOutputs/
- FluoSim/tinytiff.dll
- FluoSim/zlib1.dll
