# Supplementary material for: FluoSim: simulator of single molecule dynamics for fluorescence live-cell and super-resolution imaging of membrane proteins
Source: Sci Rep. 2020 Nov 17;10:19954. doi: 10.1038/s41598-020-75814-y (PMC7672080; doi:10.1038/s41598-020-75814-y)
Supplement: Supplementary file 4 — Supplementary Information 4. [file 41598_2020_75814_MOESM4_ESM.zip › FluoSim/CellSamples/COS Nrx-Nlg contact.rgn]

0 3	1 255	2 120 0	3 0 0	4 0	5 1	6 36 193 5 177 23 167 47 153 55 153 72 137 69 135 85 125 102 120 118 139 127 145 143 161 147 176 155 183 175 201 182 195 193 215 195 220 203 210 215 205 232 195 243 195 263 185 285 183 317 175 330 184 346 177 355 178 368 187 376 200 375 216 390 222 397 398 397 399 0 195 0 193 6	7 1
0 3	1 65280	2 126 58	3 0 0	4 0	5 1	6 62 160 58 155 60 153 70 140 71 142 83 132 87 138 100 126 115 139 125 144 135 151 141 169 147 184 156 185 169 192 180 204 180 201 185 208 192 219 195 224 208 212 217 213 223 205 230 198 245 198 265 191 277 185 292 185 307 185 318 178 330 185 347 179 356 180 370 189 375 201 369 195 342 218 320 203 307 224 307 233 285 222 269 229 261 238 232 235 217 244 215 260 215 252 206 258 196 242 187 246 170 …	7 2
0 3	1 16711680	2 162 0	3 0 0	4 0	5 1	6 34 196 2 178 25 168 54 162 57 177 82 179 95 195 100 187 115 203 121 201 135 218 150 230 160 233 165 248 173 246 182 260 197 254 207 260 217 237 219 235 240 228 268 236 289 225 307 207 307 220 320 205 333 195 342 203 363 198 370 213 386 222 397 397 397 398 0 195 2	7 3
