# Supplementary material for: FluoSim: simulator of single molecule dynamics for fluorescence live-cell and super-resolution imaging of membrane proteins
Source: Sci Rep. 2020 Nov 17;10:19954. doi: 10.1038/s41598-020-75814-y (PMC7672080; doi:10.1038/s41598-020-75814-y)
Supplement: Supplementary file 4 — Supplementary Information 4. [file 41598_2020_75814_MOESM4_ESM.zip › FluoSim/CellSamples/LTP.rgn]

0 3	1 16711680	2 0 0	3 0 0	4 0	5 1	6 4 0 0 0 39 199 39 199 0	7 1
0 3	1 16711680	2 0 0	3 0 0	4 0	5 1	6 4 17 17 17 22 22 22 22 17	7 1
0 3	1 16711680	2 0 0	3 0 0	4 0	5 1	6 4 57 17 57 22 62 22 62 17	7 1
0 3	1 16711680	2 0 0	3 0 0	4 0	5 1	6 4 97 17 97 22 102 22 102 17	7 1
0 3	1 16711680	2 0 0	3 0 0	4 0	5 1	6 4 137 17 137 22 142 22 142 17	7 1
0 3	1 16711680	2 0 0	3 0 0	4 0	5 1	6 4 177 17 177 22 182 22 182 17	7 1
