# Supplementary material for: FluoSim: simulator of single molecule dynamics for fluorescence live-cell and super-resolution imaging of membrane proteins
Source: Sci Rep. 2020 Nov 17;10:19954. doi: 10.1038/s41598-020-75814-y (PMC7672080; doi:10.1038/s41598-020-75814-y)
Supplement: Supplementary file 4 — Supplementary Information 4. [file 41598_2020_75814_MOESM4_ESM.zip › FluoSim/Resources/Examples/FRAP-out.pro]

[region.Number] 2
[region.Geometries] 44 0 0 255 0 255 49 253 57 248 64 245 72 241 80 238 85 233 87 231 91 225 94 224 100 220 102 218 105 213 112 207 113 202 123 194 124 191 128 186 138 176 141 170 139 164 138 154 135 147 137 142 132 130 132 122 128 112 134 107 136 98 139 97 139 92 141 83 146 75 151 58 140 52 132 48 131 44 127 26 125 19 124 7 118 0 111 0 0 100 129 71 128.982 71.5708 128.928 72.1393 128.837 72.7033 128.712 73.2603 128.551 73.8083 128.355 74.345 128.126 74.8682 127.865 75.3758 127.571 75.8658 127.247 76.3362 126.894 76.7851 126.514 77.2107 126.107 77.6113 125.675 77.9853 125.221 78.3312 124.745 78.6475 124.25 78.9331 123.739 79.1867 123.212 79.4073 122.672 79.5941 122.122 79.7463 121.563 79.8633 120.998 79.9445 120.428 79.9898 119.857 79.9989 119.287 79.9717 118.719 79.9084 118.157 79.8092 117.602 79.6746 117.056 79.505 116.523 79.3012 116.003 79.0639 115.5 78.7942 115.015 78.4931 114.55 78.1619 114.106 77.8018 113.687 77.4142 113.293 77.0009 112.926 76.5634 112.587 76.1035 112.278 75.6231 112 75.124 111.755 74.6084 111.543 74.0782 111.365 73.5356 111.221 72.9828 111.113 72.422 111.041 71.8555 111.005 71.2856 111.005 70.7144 111.041 70.1445 111.113 69.578 111.221 69.0172 111.365 68.4644 111.543 67.9218 111.755 67.3916 112 66.876 112.278 66.3769 112.587 65.8965 112.926 65.4366 113.293 64.9991 113.687 64.5858 114.106 64.1983 114.55 63.8381 115.015 63.5069 115.5 63.2058 116.003 62.9361 116.523 62.6988 117.056 62.495 117.602 62.3254 118.157 62.1908 118.719 62.0916 119.287 62.0283 119.857 62.0011 120.428 62.0102 120.998 62.0555 121.563 62.1367 122.122 62.2537 122.672 62.4059 123.212 62.5927 123.739 62.8133 124.25 63.0669 124.745 63.3525 125.221 63.6688 125.675 64.0147 126.107 64.3887 126.514 64.7893 126.894 65.2149 127.247 65.6638 127.571 66.1342 127.865 66.6242 128.126 67.1318 128.355 67.655 128.551 68.1917 128.712 68.7397 128.837 69.2967 128.928 69.8607 128.982 70.4292 129 71 
[region.areCompartments] TRUE FALSE 
[particleSystemParams.N_particles] 100000
[dynamicParams.D_outsideContact] 0.28
[dynamicParams.D_insideContact_ratio] 1
[dynamicParams.k_on] 0
[dynamicParams.k_off] 10
[dynamicParams.D_trapped] 0.28
[dynamicParams.crossingProbability_outIn] 1
[dynamicParams.immobileFraction] 0.03
[dynamicParams.isFixed] FALSE
[photoPhysicsParams.k_on_fluo] 0
[photoPhysicsParams.k_off_fluo] 0
[renderingParams.image_intensity] 0.65
[renderingParams.areRegionsVisible] FALSE
[renderingParams.isBackgroundImageVisible_inGeom] TRUE
[renderingParams.isBackgroundImageVisible_inLiveAndExp] FALSE
[renderingParams.spot_size] 0.171
[renderingParams.isSpotIntensity_inPhotonsPerSec] FALSE
[renderingParams.spot_intensity] 1000
[renderingParams.ADCounts_perPhoton] 1
[renderingParams.rendering_mode] RENDERING_POINTS
[renderingParams.particle_color] PARTICLE_WHITE
[renderingParams.backgroundImage_path]  Resources/Examples/FRAP-out.tif
[simulationParams.dt_sim] 0.1
[simulationParams.current_plane] 0
[simulationParams.current_time] 0
[simulationParams.pixel_size] 0.16
[liveExperimentParams.experimentType] PHOTOBLEACHING_LIVE_EXPERIMENT
[liveExperimentParams.measured_RgnName] Region1
[liveExperimentParams.bleached_RgnName] Region1
[liveExperimentParams.photoActivated_RgnName] Region0
[experimentParams.experimentType] FRAP_EXPERIMENT
[experimentParams.acquisitionType] STREAM_ACQUISITION
[experimentParams.N_planes] 1000
[experimentParams.N_frap] 25
[experimentParams.dN_frap] 4
[experimentParams.k_off_frap] 4.25
[experimentParams.N_photoActivation] 100
[experimentParams.dN_photoActivation] 100
[experimentParams.k_on_photoActivation] 100
[experimentParams.N_drug] 100
[experimentParams.drug_affectedParam] DOUT_DRUGPARAM
[experimentParams.drug_newValue] 0
[experimentParams.SRI_pointingAccuracy] 0.1
[experimentParams.SRI_detectionIntensity] 1.5259e-005
[experimentParams.SRI_zoom] 1
[experimentParams.N_presequ] 0
[experimentParams.N_repetition] 1
[experimentParams.acquisitionPeriod] 0.1
[experimentParams.measuredRegionIdxs_v] Region1 
[experimentParams.bleachedRegionIdxs_v] Region1 
[experimentParams.file_destination] SimulationOutputs
[experimentParams.recording_mode] ALL_IN_ONE_RECORDING
[experimentParams.is_fcsUsingGaussianBeam] FALSE
[experimentParams.fcs_beamSigma] 0
[experimentParams.fcs_beamKoff] 0
[experimentParams.fcs_maxIntensity] 0
[simulationState.simulator_mode] GEOMETRY_MODE
[simulationState.simulationStarted] FALSE
[simulationState.simulationPaused] FALSE
[simulationState.simulationEnded] TRUE
[simulationState.isSingleShot] FALSE
[simulationState.isRendering] TRUE
[simulationState.isParameterWidgetVisible] TRUE
[simulationState.isGraphicVisible] TRUE
