# Supplementary material for: FluoSim: simulator of single molecule dynamics for fluorescence live-cell and super-resolution imaging of membrane proteins
Source: Sci Rep. 2020 Nov 17;10:19954. doi: 10.1038/s41598-020-75814-y (PMC7672080; doi:10.1038/s41598-020-75814-y)
Supplement: Supplementary file 4 — Supplementary Information 4. [file 41598_2020_75814_MOESM4_ESM.zip › FluoSim/Resources/Luts/defaultLUT.rgb]

    0.505882  0.121569  0.941176
    0.486275  0.117647  0.941176
    0.466667  0.113725  0.945098
    0.447059  0.105882  0.949020
    0.423529  0.101961  0.949020
    0.403922  0.094118  0.952941
    0.380392  0.090196  0.956863
    0.356863  0.082353  0.960784
    0.337255  0.078431  0.960784
    0.313726  0.070588  0.964706
    0.286275  0.066667  0.968627
    0.262745  0.058824  0.968627
    0.239216  0.054902  0.972549
    0.215686  0.047059  0.976471
    0.188235  0.043137  0.980392
    0.164706  0.035294  0.980392
    0.137255  0.027451  0.984314
    0.109804  0.023529  0.988235
    0.082353  0.015686  0.988235
    0.054902  0.011765  0.992157
    0.027451  0.003922  0.996078
    0.000000  0.000000  1.000000
    0.011765  0.023529  0.992157
    0.023529  0.047059  0.988235
    0.039216  0.070588  0.980392
    0.050980  0.094118  0.976471
    0.066667  0.117647  0.968627
    0.078431  0.141176  0.964706
    0.090196  0.164706  0.960784
    0.101961  0.184314  0.952941
    0.113725  0.203922  0.949020
    0.129412  0.223529  0.941176
    0.141176  0.243137  0.937255
    0.152941  0.262745  0.929412
    0.164706  0.282353  0.925490
    0.176471  0.298039  0.921569
    0.188235  0.317647  0.913725
    0.200000  0.333333  0.909804
    0.207843  0.349020  0.901961
    0.219608  0.364706  0.898039
    0.231373  0.380392  0.890196
    0.243137  0.396078  0.886275
    0.254902  0.411765  0.882353
    0.247059  0.415686  0.886275
    0.243137  0.419608  0.890196
    0.235294  0.423529  0.898039
    0.231373  0.431373  0.901961
    0.223529  0.435294  0.909804
    0.219608  0.443137  0.913725
    0.211765  0.450980  0.921569
    0.203922  0.454902  0.925490
    0.200000  0.462745  0.929412
    0.192157  0.470588  0.937255
    0.184314  0.478431  0.941176
    0.180392  0.482353  0.949020
    0.172549  0.490196  0.952941
    0.164706  0.498039  0.960784
    0.160784  0.509804  0.964706
    0.152941  0.517647  0.968627
    0.145098  0.525490  0.976471
    0.137255  0.533333  0.980392
    0.129412  0.545098  0.988235
    0.121569  0.552941  0.992157
    0.113725  0.564706  1.000000
    0.109804  0.568627  1.000000
    0.105882  0.576471  1.000000
    0.098039  0.584314  1.000000
    0.094118  0.592157  1.000000
    0.086275  0.600000  1.000000
    0.082353  0.607843  1.000000
    0.074510  0.619608  1.000000
    0.070588  0.627451  1.000000
    0.066667  0.635294  1.000000
    0.058824  0.643137  1.000000
    0.054902  0.650980  1.000000
    0.047059  0.662745  1.000000
    0.043137  0.670588  1.000000
    0.035294  0.678431  1.000000
    0.031373  0.690196  1.000000
    0.027451  0.698039  1.000000
    0.019608  0.705882  1.000000
    0.015686  0.717647  1.000000
    0.007843  0.725490  1.000000
    0.003922  0.737255  1.000000
    0.000000  0.749020  1.000000
    0.027451  0.749020  0.996078
    0.054902  0.749020  0.992157
    0.082353  0.749020  0.988235
    0.109804  0.749020  0.984314
    0.137255  0.752941  0.984314
    0.160784  0.752941  0.980392
    0.188235  0.756863  0.976471
    0.215686  0.756863  0.972549
    0.243137  0.760784  0.972549
    0.270588  0.760784  0.968627
    0.294118  0.764706  0.964706
    0.321569  0.768627  0.960784
    0.345098  0.768627  0.960784
    0.372549  0.772549  0.956863
    0.396078  0.776471  0.952941
    0.423529  0.780392  0.949020
    0.447059  0.784314  0.949020
    0.474510  0.788235  0.945098
    0.498039  0.792157  0.941176
    0.521569  0.796078  0.937255
    0.549020  0.803922  0.937255
    0.560784  0.807843  0.937255
    0.572549  0.815686  0.937255
    0.584314  0.819608  0.941176
    0.596078  0.827451  0.941176
    0.607843  0.831373  0.945098
    0.619608  0.839216  0.945098
    0.631373  0.843137  0.949020
    0.643137  0.850980  0.949020
    0.658824  0.854902  0.952941
    0.670588  0.862745  0.952941
    0.682353  0.866667  0.956863
    0.694118  0.870588  0.956863
    0.705882  0.878431  0.960784
    0.721569  0.882353  0.960784
    0.733333  0.890196  0.964706
    0.745098  0.894118  0.964706
    0.756863  0.901961  0.968627
    0.772549  0.905882  0.968627
    0.784314  0.913725  0.972549
    0.796078  0.917647  0.972549
    0.811765  0.925490  0.976471
    1.000000  1.000000  0.784314
    1.000000  0.996078  0.752941
    1.000000  0.996078  0.725490
    1.000000  0.992157  0.698039
    1.000000  0.988235  0.670588
    1.000000  0.984314  0.643137
    1.000000  0.980392  0.615686
    1.000000  0.976471  0.584314
    1.000000  0.972549  0.556863
    1.000000  0.968627  0.529412
    1.000000  0.964706  0.501961
    1.000000  0.956863  0.474510
    1.000000  0.952941  0.447059
    1.000000  0.945098  0.419608
    1.000000  0.937255  0.388235
    1.000000  0.933333  0.360784
    1.000000  0.925490  0.333333
    1.000000  0.917647  0.305882
    1.000000  0.905882  0.278431
    1.000000  0.898039  0.250980
    1.000000  0.890196  0.223529
    1.000000  0.882353  0.192157
    1.000000  0.870588  0.184314
    1.000000  0.862745  0.176471
    1.000000  0.854902  0.164706
    1.000000  0.843137  0.156863
    1.000000  0.835294  0.149020
    1.000000  0.827451  0.137255
    1.000000  0.815686  0.129412
    1.000000  0.807843  0.117647
    1.000000  0.796078  0.109804
    1.000000  0.788235  0.101961
    1.000000  0.776471  0.090196
    1.000000  0.764706  0.082353
    1.000000  0.756863  0.074510
    1.000000  0.745098  0.062745
    1.000000  0.733333  0.054902
    1.000000  0.721569  0.043137
    1.000000  0.709804  0.035294
    1.000000  0.701961  0.027451
    1.000000  0.690196  0.015686
    1.000000  0.678431  0.007843
    1.000000  0.666667  0.000000
    1.000000  0.654902  0.000000
    1.000000  0.643137  0.000000
    1.000000  0.631373  0.000000
    1.000000  0.619608  0.000000
    1.000000  0.607843  0.000000
    1.000000  0.596078  0.000000
    1.000000  0.584314  0.000000
    1.000000  0.576471  0.000000
    1.000000  0.564706  0.000000
    1.000000  0.552941  0.000000
    1.000000  0.541176  0.000000
    1.000000  0.529412  0.000000
    1.000000  0.517647  0.000000
    1.000000  0.505882  0.000000
    1.000000  0.498039  0.000000
    1.000000  0.486275  0.000000
    1.000000  0.474510  0.000000
    1.000000  0.462745  0.000000
    1.000000  0.450980  0.000000
    1.000000  0.439216  0.000000
    1.000000  0.431373  0.000000
    1.000000  0.407843  0.000000
    1.000000  0.388235  0.000000
    1.000000  0.368627  0.000000
    1.000000  0.349020  0.000000
    1.000000  0.325490  0.000000
    1.000000  0.305882  0.000000
    1.000000  0.286275  0.000000
    1.000000  0.266667  0.000000
    1.000000  0.243137  0.000000
    1.000000  0.223529  0.000000
    1.000000  0.203922  0.000000
    1.000000  0.184314  0.000000
    1.000000  0.160784  0.000000
    1.000000  0.141176  0.000000
    1.000000  0.121569  0.000000
    1.000000  0.101961  0.000000
    1.000000  0.078431  0.000000
    1.000000  0.058824  0.000000
    1.000000  0.039216  0.000000
    1.000000  0.019608  0.000000
    1.000000  0.000000  0.000000
    0.988235  0.000000  0.000000
    0.976471  0.000000  0.000000
    0.968627  0.000000  0.000000
    0.956863  0.000000  0.000000
    0.945098  0.000000  0.000000
    0.937255  0.000000  0.000000
    0.925490  0.000000  0.000000
    0.917647  0.000000  0.000000
    0.905882  0.000000  0.000000
    0.894118  0.000000  0.000000
    0.886275  0.000000  0.000000
    0.874510  0.000000  0.000000
    0.862745  0.000000  0.000000
    0.854902  0.000000  0.000000
    0.843137  0.000000  0.000000
    0.835294  0.000000  0.000000
    0.823529  0.000000  0.000000
    0.811765  0.000000  0.000000
    0.803922  0.000000  0.000000
    0.792157  0.000000  0.000000
    0.784314  0.000000  0.000000
    0.792157  0.023529  0.023529
    0.803922  0.050980  0.050980
    0.811765  0.078431  0.078431
    0.823529  0.105882  0.105882
    0.835294  0.137255  0.137255
    0.843137  0.168627  0.168627
    0.854902  0.196078  0.196078
    0.862745  0.227451  0.227451
    0.874510  0.258824  0.258824
    0.886275  0.294118  0.294118
    0.894118  0.325490  0.325490
    0.905882  0.360784  0.360784
    0.917647  0.396078  0.396078
    0.925490  0.431373  0.431373
    0.937255  0.466667  0.466667
    0.945098  0.501961  0.501961
    0.956863  0.541176  0.541176
    0.968627  0.576471  0.576471
    0.976471  0.615686  0.615686
    0.988235  0.654902  0.654902
    1.000000  0.698039  0.698039
