# Supplementary material for: FluoSim: simulator of single molecule dynamics for fluorescence live-cell and super-resolution imaging of membrane proteins
Source: Sci Rep. 2020 Nov 17;10:19954. doi: 10.1038/s41598-020-75814-y (PMC7672080; doi:10.1038/s41598-020-75814-y)
Supplement: Supplementary file 4 — Supplementary Information 4. [file 41598_2020_75814_MOESM4_ESM.zip › FluoSim/Resources/Luts/hsv.lut]

0 255 0 0
1 255 5 0
2 255 10 0
3 255 15 0
4 255 20 0
5 255 25 0
6 255 30 0
7 255 35 0
8 255 40 0
9 255 45 0
10 255 50 0
11 255 55 0
12 255 60 0
13 255 65 0
14 255 70 0
15 255 75 0
16 255 80 0
17 255 85 0
18 255 90 0
19 255 95 0
20 255 100 0
21 255 105 0
22 255 110 0
23 255 115 0
24 255 120 0
25 255 125 0
26 255 130 0
27 255 135 0
28 255 140 0
29 255 145 0
30 255 150 0
31 255 155 0
32 255 160 0
33 255 165 0
34 255 170 0
35 250 175 0
36 245 180 0
37 240 185 0
38 235 190 0
39 230 195 0
40 225 200 0
41 220 205 0
42 215 210 0
43 210 215 0
44 205 220 0
45 200 225 0
46 195 230 0
47 190 235 0
48 185 240 0
49 180 245 0
50 175 250 0
51 170 255 0
52 165 255 0
53 160 255 0
54 155 255 0
55 150 255 0
56 145 255 0
57 140 255 0
58 135 255 0
59 130 255 0
60 125 255 0
61 120 255 0
62 115 255 0
63 110 255 0
64 105 255 0
65 100 255 0
66 95 255 0
67 90 255 0
68 85 255 0
69 80 255 5
70 75 255 10
71 70 255 15
72 65 255 20
73 60 255 25
74 55 255 30
75 50 255 35
76 45 255 40
77 40 255 45
78 35 255 50
79 30 255 55
80 25 255 60
81 20 255 65
82 15 255 70
83 10 255 75
84 5 255 80
85 0 255 85
86 0 255 90
87 0 255 95
88 0 255 100
89 0 255 105
90 0 255 110
91 0 255 115
92 0 255 120
93 0 255 125
94 0 255 130
95 0 255 135
96 0 255 140
97 0 255 145
98 0 255 150
99 0 255 155
100 0 255 160
101 0 255 165
102 0 255 170
103 0 255 175
104 0 255 180
105 0 255 185
106 0 255 190
107 0 255 195
108 0 255 200
109 0 255 205
110 0 255 210
111 0 255 215
112 0 255 220
113 0 255 225
114 0 255 230
115 0 255 235
116 0 255 240
117 0 255 245
118 0 255 250
119 0 255 255
120 0 255 255
121 0 255 255
122 0 255 255
123 0 255 255
124 0 255 255
125 0 255 255
126 0 255 255
127 0 255 255
128 0 255 255
129 0 255 255
130 0 255 255
131 0 255 255
132 0 255 255
133 0 255 255
134 0 255 255
135 0 255 255
136 0 255 255
137 0 250 255
138 0 245 255
139 0 240 255
140 0 235 255
141 0 230 255
142 0 225 255
143 0 220 255
144 0 215 255
145 0 210 255
146 0 205 255
147 0 200 255
148 0 195 255
149 0 190 255
150 0 185 255
151 0 180 255
152 0 175 255
153 0 170 255
154 0 165 255
155 0 160 255
156 0 155 255
157 0 150 255
158 0 145 255
159 0 140 255
160 0 135 255
161 0 130 255
162 0 125 255
163 0 120 255
164 0 115 255
165 0 110 255
166 0 105 255
167 0 100 255
168 0 95 255
169 0 90 255
170 0 85 255
171 5 80 255
172 10 75 255
173 15 70 255
174 20 65 255
175 25 60 255
176 30 55 255
177 35 50 255
178 40 45 255
179 45 40 255
180 50 35 255
181 55 30 255
182 60 25 255
183 65 20 255
184 70 15 255
185 75 10 255
186 80 5 255
187 85 0 255
188 90 0 255
189 95 0 255
190 100 0 255
191 105 0 255
192 110 0 255
193 115 0 255
194 120 0 255
195 125 0 255
196 130 0 255
197 135 0 255
198 140 0 255
199 145 0 255
200 150 0 255
201 155 0 255
202 160 0 255
203 165 0 255
204 170 0 255
205 175 0 250
206 180 0 245
207 185 0 240
208 190 0 235
209 195 0 230
210 200 0 225
211 205 0 220
212 210 0 215
213 215 0 210
214 220 0 205
215 225 0 200
216 230 0 195
217 235 0 190
218 240 0 185
219 245 0 180
220 250 0 175
221 255 0 170
222 255 0 165
223 255 0 160
224 255 0 155
225 255 0 150
226 255 0 145
227 255 0 140
228 255 0 135
229 255 0 130
230 255 0 125
231 255 0 120
232 255 0 115
233 255 0 110
234 255 0 105
235 255 0 100
236 255 0 95
237 255 0 90
238 255 0 85
239 255 0 80
240 255 0 75
241 255 0 70
242 255 0 65
243 255 0 60
244 255 0 55
245 255 0 50
246 255 0 45
247 255 0 40
248 255 0 35
249 255 0 30
250 255 0 25
251 255 0 20
252 255 0 15
253 255 0 10
254 255 0 5
255 255 0 0
