# Supplementary material for: FluoSim: simulator of single molecule dynamics for fluorescence live-cell and super-resolution imaging of membrane proteins
Source: Sci Rep. 2020 Nov 17;10:19954. doi: 10.1038/s41598-020-75814-y (PMC7672080; doi:10.1038/s41598-020-75814-y)
Supplement: Supplementary file 4 — Supplementary Information 4. [file 41598_2020_75814_MOESM4_ESM.zip › FluoSim/Resources/Luts/jet.lut]

0 0 0 142
1 0 0 146
2 0 0 150
3 0 0 154
4 0 0 158
5 0 0 162
6 0 0 166
7 0 0 170
8 0 0 174
9 0 0 178
10 0 0 182
11 0 0 186
12 0 0 190
13 0 0 194
14 0 0 198
15 0 0 202
16 0 0 205
17 0 0 209
18 0 0 213
19 0 0 217
20 0 0 221
21 0 0 225
22 0 0 229
23 0 0 233
24 0 0 237
25 0 0 241
26 0 0 245
27 0 0 249
28 0 0 253
29 0 1 255
30 0 5 255
31 0 9 255
32 0 13 255
33 0 17 255
34 0 21 255
35 0 25 255
36 0 29 255
37 0 33 255
38 0 37 255
39 0 41 255
40 0 45 255
41 0 49 255
42 0 53 255
43 0 57 255
44 0 61 255
45 0 65 255
46 0 69 255
47 0 73 255
48 0 77 255
49 0 80 255
50 0 84 255
51 0 88 255
52 0 92 255
53 0 96 255
54 0 100 255
55 0 104 255
56 0 108 255
57 0 112 255
58 0 116 255
59 0 120 255
60 0 124 255
61 0 128 255
62 0 132 255
63 0 136 255
64 0 140 255
65 0 144 255
66 0 148 255
67 0 152 255
68 0 156 255
69 0 159 255
70 0 163 255
71 0 167 255
72 0 171 255
73 0 175 255
74 0 179 255
75 0 183 255
76 0 187 255
77 0 191 255
78 0 195 255
79 0 199 255
80 0 203 255
81 0 207 255
82 0 211 255
83 0 215 255
84 0 219 255
85 0 223 255
86 0 227 255
87 0 231 255
88 0 235 255
89 0 238 255
90 0 242 255
91 0 246 255
92 0 250 255
93 0 254 255
94 2 255 251
95 6 255 247
96 10 255 244
97 14 255 240
98 18 255 236
99 22 255 232
100 26 255 228
101 30 255 224
102 34 255 220
103 38 255 216
104 42 255 212
105 46 255 208
106 50 255 204
107 54 255 200
108 58 255 196
109 62 255 192
110 66 255 188
111 70 255 184
112 73 255 180
113 77 255 176
114 81 255 172
115 85 255 168
116 89 255 165
117 93 255 161
118 97 255 157
119 101 255 153
120 105 255 149
121 109 255 145
122 113 255 141
123 117 255 137
124 121 255 133
125 125 255 129
126 129 255 125
127 133 255 121
128 137 255 117
129 141 255 113
130 145 255 109
131 149 255 105
132 152 255 101
133 156 255 97
134 160 255 93
135 164 255 89
136 168 255 86
137 172 255 82
138 176 255 78
139 180 255 74
140 184 255 70
141 188 255 66
142 192 255 62
143 196 255 58
144 200 255 54
145 204 255 50
146 208 255 46
147 212 255 42
148 216 255 38
149 220 255 34
150 224 255 30
151 228 255 26
152 231 255 22
153 235 255 18
154 239 255 14
155 243 255 10
156 247 255 7
157 251 255 3
158 255 254 0
159 255 250 0
160 255 246 0
161 255 242 0
162 255 238 0
163 255 234 0
164 255 230 0
165 255 226 0
166 255 222 0
167 255 218 0
168 255 214 0
169 255 211 0
170 255 207 0
171 255 203 0
172 255 199 0
173 255 195 0
174 255 191 0
175 255 187 0
176 255 183 0
177 255 179 0
178 255 175 0
179 255 171 0
180 255 167 0
181 255 163 0
182 255 159 0
183 255 155 0
184 255 151 0
185 255 147 0
186 255 143 0
187 255 139 0
188 255 135 0
189 255 132 0
190 255 128 0
191 255 124 0
192 255 120 0
193 255 116 0
194 255 112 0
195 255 108 0
196 255 104 0
197 255 100 0
198 255 96 0
199 255 92 0
200 255 88 0
201 255 84 0
202 255 80 0
203 255 76 0
204 255 72 0
205 255 68 0
206 255 64 0
207 255 60 0
208 255 56 0
209 255 53 0
210 255 49 0
211 255 45 0
212 255 41 0
213 255 37 0
214 255 33 0
215 255 29 0
216 255 25 0
217 255 21 0
218 255 17 0
219 255 13 0
220 255 9 0
221 255 5 0
222 255 1 0
223 253 0 0
224 249 0 0
225 245 0 0
226 241 0 0
227 237 0 0
228 233 0 0
229 229 0 0
230 225 0 0
231 221 0 0
232 218 0 0
233 214 0 0
234 210 0 0
235 206 0 0
236 202 0 0
237 198 0 0
238 194 0 0
239 190 0 0
240 186 0 0
241 182 0 0
242 178 0 0
243 174 0 0
244 170 0 0
245 166 0 0
246 162 0 0
247 158 0 0
248 154 0 0
249 150 0 0
250 146 0 0
251 142 0 0
252 139 0 0
253 135 0 0
254 131 0 0
255 127 0 0
