# Supplementary material for: FluoSim: simulator of single molecule dynamics for fluorescence live-cell and super-resolution imaging of membrane proteins
Source: Sci Rep. 2020 Nov 17;10:19954. doi: 10.1038/s41598-020-75814-y (PMC7672080; doi:10.1038/s41598-020-75814-y)
Supplement: Supplementary file 4 — Supplementary Information 4. [file 41598_2020_75814_MOESM4_ESM.zip › FluoSim/Resources/Luts/spring.lut]

0 255 0 255
1 255 1 254
2 255 2 253
3 255 3 252
4 255 4 251
5 255 5 250
6 255 6 249
7 255 7 248
8 255 8 247
9 255 9 246
10 255 10 245
11 255 11 244
12 255 12 243
13 255 13 242
14 255 14 241
15 255 15 240
16 255 16 239
17 255 17 238
18 255 18 237
19 255 19 236
20 255 20 235
21 255 21 234
22 255 22 233
23 255 23 232
24 255 24 231
25 255 25 230
26 255 26 229
27 255 27 228
28 255 28 227
29 255 29 226
30 255 30 225
31 255 31 224
32 255 32 223
33 255 33 222
34 255 34 221
35 255 35 220
36 255 36 219
37 255 37 218
38 255 38 217
39 255 39 216
40 255 40 215
41 255 41 214
42 255 42 213
43 255 43 212
44 255 44 211
45 255 45 210
46 255 46 209
47 255 47 208
48 255 48 207
49 255 49 206
50 255 50 205
51 255 51 204
52 255 52 203
53 255 53 202
54 255 54 201
55 255 55 200
56 255 56 199
57 255 57 198
58 255 58 197
59 255 59 196
60 255 60 195
61 255 61 194
62 255 62 193
63 255 63 192
64 255 64 191
65 255 65 190
66 255 66 189
67 255 67 188
68 255 68 187
69 255 69 186
70 255 70 185
71 255 71 184
72 255 72 183
73 255 73 182
74 255 74 181
75 255 75 180
76 255 76 179
77 255 77 178
78 255 78 177
79 255 79 176
80 255 80 175
81 255 81 174
82 255 82 173
83 255 83 172
84 255 84 171
85 255 85 170
86 255 86 169
87 255 87 168
88 255 88 167
89 255 89 166
90 255 90 165
91 255 91 164
92 255 92 163
93 255 93 162
94 255 94 161
95 255 95 160
96 255 96 159
97 255 97 158
98 255 98 157
99 255 99 156
100 255 100 155
101 255 101 154
102 255 102 153
103 255 103 152
104 255 104 151
105 255 105 150
106 255 106 149
107 255 107 148
108 255 108 147
109 255 109 146
110 255 110 145
111 255 111 144
112 255 112 143
113 255 113 142
114 255 114 141
115 255 115 140
116 255 116 139
117 255 117 138
118 255 118 137
119 255 119 136
120 255 120 135
121 255 121 134
122 255 122 133
123 255 123 132
124 255 124 131
125 255 125 130
126 255 126 129
127 255 127 128
128 255 128 127
129 255 129 126
130 255 130 125
131 255 131 124
132 255 132 123
133 255 133 122
134 255 134 121
135 255 135 120
136 255 136 119
137 255 137 118
138 255 138 117
139 255 139 116
140 255 140 115
141 255 141 114
142 255 142 113
143 255 143 112
144 255 144 111
145 255 145 110
146 255 146 109
147 255 147 108
148 255 148 107
149 255 149 106
150 255 150 105
151 255 151 104
152 255 152 103
153 255 153 102
154 255 154 101
155 255 155 100
156 255 156 99
157 255 157 98
158 255 158 97
159 255 159 96
160 255 160 95
161 255 161 94
162 255 162 93
163 255 163 92
164 255 164 91
165 255 165 90
166 255 166 89
167 255 167 88
168 255 168 87
169 255 169 86
170 255 170 85
171 255 171 84
172 255 172 83
173 255 173 82
174 255 174 81
175 255 175 80
176 255 176 79
177 255 177 78
178 255 178 77
179 255 179 76
180 255 180 75
181 255 181 74
182 255 182 73
183 255 183 72
184 255 184 71
185 255 185 70
186 255 186 69
187 255 187 68
188 255 188 67
189 255 189 66
190 255 190 65
191 255 191 64
192 255 192 63
193 255 193 62
194 255 194 61
195 255 195 60
196 255 196 59
197 255 197 58
198 255 198 57
199 255 199 56
200 255 200 55
201 255 201 54
202 255 202 53
203 255 203 52
204 255 204 51
205 255 205 50
206 255 206 49
207 255 207 48
208 255 208 47
209 255 209 46
210 255 210 45
211 255 211 44
212 255 212 43
213 255 213 42
214 255 214 41
215 255 215 40
216 255 216 39
217 255 217 38
218 255 218 37
219 255 219 36
220 255 220 35
221 255 221 34
222 255 222 33
223 255 223 32
224 255 224 31
225 255 225 30
226 255 226 29
227 255 227 28
228 255 228 27
229 255 229 26
230 255 230 25
231 255 231 24
232 255 232 23
233 255 233 22
234 255 234 21
235 255 235 20
236 255 236 19
237 255 237 18
238 255 238 17
239 255 239 16
240 255 240 15
241 255 241 14
242 255 242 13
243 255 243 12
244 255 244 11
245 255 245 10
246 255 246 9
247 255 247 8
248 255 248 7
249 255 249 6
250 255 250 5
251 255 251 4
252 255 252 3
253 255 253 2
254 255 254 1
255 255 255 0
