# Supplementary material for: FluoSim: simulator of single molecule dynamics for fluorescence live-cell and super-resolution imaging of membrane proteins
Source: Sci Rep. 2020 Nov 17;10:19954. doi: 10.1038/s41598-020-75814-y (PMC7672080; doi:10.1038/s41598-020-75814-y)
Supplement: Supplementary file 4 — Supplementary Information 4. [file 41598_2020_75814_MOESM4_ESM.zip › FluoSim/Resources/Luts/winter.lut]

0 0 0 255
1 0 1 255
2 0 2 254
3 0 3 254
4 0 4 253
5 0 5 253
6 0 6 252
7 0 7 252
8 0 8 251
9 0 9 251
10 0 10 250
11 0 11 250
12 0 12 249
13 0 13 249
14 0 14 248
15 0 15 248
16 0 16 247
17 0 17 247
18 0 18 246
19 0 19 246
20 0 20 245
21 0 21 245
22 0 22 244
23 0 23 244
24 0 24 243
25 0 25 243
26 0 26 242
27 0 27 242
28 0 28 241
29 0 29 241
30 0 30 240
31 0 31 240
32 0 32 239
33 0 33 239
34 0 34 238
35 0 35 238
36 0 36 237
37 0 37 237
38 0 38 236
39 0 39 236
40 0 40 235
41 0 41 235
42 0 42 234
43 0 43 234
44 0 44 233
45 0 45 233
46 0 46 232
47 0 47 232
48 0 48 231
49 0 49 231
50 0 50 230
51 0 51 230
52 0 52 229
53 0 53 229
54 0 54 228
55 0 55 228
56 0 56 227
57 0 57 227
58 0 58 226
59 0 59 226
60 0 60 225
61 0 61 225
62 0 62 224
63 0 63 224
64 0 64 223
65 0 65 223
66 0 66 222
67 0 67 222
68 0 68 221
69 0 69 221
70 0 70 220
71 0 71 220
72 0 72 219
73 0 73 219
74 0 74 218
75 0 75 218
76 0 76 217
77 0 77 217
78 0 78 216
79 0 79 216
80 0 80 215
81 0 81 215
82 0 82 214
83 0 83 214
84 0 84 213
85 0 85 213
86 0 86 212
87 0 87 212
88 0 88 211
89 0 89 211
90 0 90 210
91 0 91 210
92 0 92 209
93 0 93 209
94 0 94 208
95 0 95 208
96 0 96 207
97 0 97 207
98 0 98 206
99 0 99 206
100 0 100 205
101 0 101 205
102 0 102 204
103 0 103 204
104 0 104 203
105 0 105 203
106 0 106 202
107 0 107 202
108 0 108 201
109 0 109 201
110 0 110 200
111 0 111 200
112 0 112 199
113 0 113 199
114 0 114 198
115 0 115 198
116 0 116 197
117 0 117 197
118 0 118 196
119 0 119 196
120 0 120 195
121 0 121 195
122 0 122 194
123 0 123 194
124 0 124 193
125 0 125 193
126 0 126 192
127 0 127 192
128 0 128 191
129 0 129 191
130 0 130 190
131 0 131 190
132 0 132 189
133 0 133 189
134 0 134 188
135 0 135 188
136 0 136 187
137 0 137 187
138 0 138 186
139 0 139 186
140 0 140 185
141 0 141 185
142 0 142 184
143 0 143 184
144 0 144 183
145 0 145 183
146 0 146 182
147 0 147 182
148 0 148 181
149 0 149 181
150 0 150 180
151 0 151 180
152 0 152 179
153 0 153 179
154 0 154 178
155 0 155 178
156 0 156 177
157 0 157 177
158 0 158 176
159 0 159 176
160 0 160 175
161 0 161 175
162 0 162 174
163 0 163 174
164 0 164 173
165 0 165 173
166 0 166 172
167 0 167 172
168 0 168 171
169 0 169 171
170 0 170 170
171 0 171 170
172 0 172 169
173 0 173 169
174 0 174 168
175 0 175 168
176 0 176 167
177 0 177 167
178 0 178 166
179 0 179 166
180 0 180 165
181 0 181 165
182 0 182 164
183 0 183 164
184 0 184 163
185 0 185 163
186 0 186 162
187 0 187 162
188 0 188 161
189 0 189 161
190 0 190 160
191 0 191 160
192 0 192 159
193 0 193 159
194 0 194 158
195 0 195 158
196 0 196 157
197 0 197 157
198 0 198 156
199 0 199 156
200 0 200 155
201 0 201 155
202 0 202 154
203 0 203 154
204 0 204 153
205 0 205 153
206 0 206 152
207 0 207 152
208 0 208 151
209 0 209 151
210 0 210 150
211 0 211 150
212 0 212 149
213 0 213 149
214 0 214 148
215 0 215 148
216 0 216 147
217 0 217 147
218 0 218 146
219 0 219 146
220 0 220 145
221 0 221 145
222 0 222 144
223 0 223 144
224 0 224 143
225 0 225 143
226 0 226 142
227 0 227 142
228 0 228 141
229 0 229 141
230 0 230 140
231 0 231 140
232 0 232 139
233 0 233 139
234 0 234 138
235 0 235 138
236 0 236 137
237 0 237 137
238 0 238 136
239 0 239 136
240 0 240 135
241 0 241 135
242 0 242 134
243 0 243 134
244 0 244 133
245 0 245 133
246 0 246 132
247 0 247 132
248 0 248 131
249 0 249 131
250 0 250 130
251 0 251 130
252 0 252 129
253 0 253 129
254 0 254 128
255 0 255 128
